# Supplementary material for: Beneficial Effects of White Grape Pomace in Experimental Dexamethasone-Induced Hypertension
Source: Diseases. 2025 Apr 24;13(5):132. doi: 10.3390/diseases13050132 (PMC12110589; doi:10.3390/diseases13050132)
Supplement: Supplementary file 1 [file diseases-13-00132-s001.zip]

Archive with 1 entries (1 files):
- diseases-3556135-supplementary.pdf
